# Supplementary material for: Artificial neural network model for predicting the bioavailability of tacrolimus in patients with renal transplantation
Source: PLoS One. 2018 Apr 5;13(4):e0191921. doi: 10.1371/journal.pone.0191921 (PMC5886400; doi:10.1371/journal.pone.0191921)
Supplement: S1 Table — (XLS) [file pone.0191921.s001.xls]

## Sheet: Predict
	trough-dose						Powered By BigML
	Use the cells in yellow below to input data to generate a new prediction
	Age	Gender	MDR1	CYP3A5	Prediction: trough/Dose	Expected Error
					0	0
	Predicate	Node Output	Node Instances	Node Support	Expected Error	Prediction	Prediction Error
	If 'CYP3A5' is missing	2.82844	90	0	2.362	0	0
	If 'CYP3A5' > 1		0	0	3.57421	0	0
	If 'Gender' is missing	3.45364	22	0	3.57421	0	0
	If 'Gender' = 1		0	0	2.87955	0	0
	If 'Age' is missing	3.03588	17	0	2.87955	0	0
	If 'Age' > 41		0	0	3.82564	0	0
	If 'MDR1' is missing	2.05	5	0	3.82564	0	0
	If 'MDR1' > 0		0	0	4.04125	0	0
	If 'Age' is missing	1.75	4	0	4.04125	0	0
	If 'Age' > 51	0.91	1	0	4.04125	0	0
	If 'Age' <= 51		0	0	5.10738	0	0
	If 'MDR1' is missing	2.03	3	0	5.10738	0	0
	If 'MDR1' > 1	1.8	1	0	5.10738	0	0
	If 'MDR1' <= 1	2.145	2	0	10.3773	0	0
	If 'MDR1' <= 0	3.25	1	0	3.82564	0	0
	If 'Age' <= 41		0	0	3.16765	0	0
	If 'Age' is missing	3.44667	12	0	3.16765	0	0
	If 'Age' > 29		0	0	4.44985	0	0
	If 'Age' is missing	3.73375	8	0	4.44985	0	0
	If 'Age' > 34		0	0	4.33755	0	0
	If 'Age' is missing	3.102	5	0	4.33755	0	0
	If 'Age' > 38		0	0	3.94796	0	0
	If 'Age' is missing	3.79333	3	0	3.94796	0	0
	If 'Age' > 39		0	0	6.26849	0	0
	If 'MDR1' is missing	3.505	2	0	6.26849	0	0
	If 'MDR1' > 1	2.91	1	0	6.26849	0	0
	If 'MDR1' <= 1	4.1	1	0	6.26849	0	0
	If 'Age' <= 39	4.37	1	0	3.94796	0	0
	If 'Age' <= 38		0	0	8.58625	0	0
	If 'MDR1' is missing	2.065	2	0	8.58625	0	0
	If 'MDR1' > 1	2.88	1	0	8.58625	0	0
	If 'MDR1' <= 1	1.25	1	0	8.58625	0	0
	If 'Age' <= 34		0	0	9.80041	0	0
	If 'MDR1' is missing	4.78667	3	0	9.80041	0	0
	If 'MDR1' > 1		0	0	17.5939	0	0
	If 'Age' is missing	4.23	2	0	17.5939	0	0
	If 'Age' > 32	5.9	1	0	17.5939	0	0
	If 'Age' <= 32	2.56	1	0	17.5939	0	0
	If 'MDR1' <= 1	5.9	1	0	9.80041	0	0
	If 'Age' <= 29		0	0	1.71193	0	0
	If 'Age' is missing	2.8725	4	0	1.71193	0	0
	If 'Age' > 24		0	0	0.10535	0	0
	If 'MDR1' is missing	2.56	2	0	0.10535	0	0
	If 'MDR1' > 1	2.57	1	0	0.10535	0	0
	If 'MDR1' <= 1	2.55	1	0	0.10535	0	0
	If 'Age' <= 24		0	0	2.79185	0	0
	If 'MDR1' is missing	3.185	2	0	2.79185	0	0
	If 'MDR1' > 0	3.45	1	0	2.79185	0	0
	If 'MDR1' <= 0	2.92	1	0	2.79185	0	0
	If 'Gender' = 0		0	0	9.96717	0	0
	If 'MDR1' is missing	4.874	5	0	9.96717	0	0
	If 'MDR1' > 0		0	0	10.4928	0	0
	If 'Age' is missing	5.66	4	0	10.4928	0	0
	If 'Age' > 46	2.75	1	0	10.4928	0	0
	If 'Age' <= 46		0	0	10.5803	0	0
	If 'Age' is missing	6.63	3	0	10.5803	0	0
	If 'Age' > 34	8.76	1	0	10.5803	0	0
	If 'Age' <= 34		0	0	10.1665	0	0
	If 'MDR1' is missing	5.565	2	0	10.1665	0	0
	If 'MDR1' > 1	6.53	1	0	10.1665	0	0
	If 'MDR1' <= 1	4.6	1	0	10.1665	0	0
	If 'MDR1' <= 0	1.73	1	0	9.96717	0	0
	If 'CYP3A5' <= 1		0	0	2.31626	0	0
	If 'Age' is missing	2.62618	68	0	2.31626	0	0
	If 'Age' > 42		0	0	3.06897	0	0
	If 'Gender' is missing	3.27318	22	0	3.06897	0	0
	If 'Gender' = 1		0	0	3.04874	0	0
	If 'CYP3A5' is missing	3.37667	21	0	3.04874	0	0
	If 'CYP3A5' > 0		0	0	3.43595	0	0
	If 'Age' is missing	3.15267	15	0	3.43595	0	0
	If 'Age' > 54		0	0	5.5065	0	0
	If 'Age' is missing	4.4575	4	0	5.5065	0	0
	If 'Age' > 57		0	0	4.6542	0	0
	If 'Age' is missing	3.89333	3	0	4.6542	0	0
	If 'Age' > 62	4.95	1	0	4.6542	0	0
	If 'Age' <= 62		0	0	0.36873	0	0
	If 'MDR1' is missing	3.365	2	0	0.36873	0	0
	If 'MDR1' > 1	3.4	1	0	0.36873	0	0
	If 'MDR1' <= 1	3.33	1	0	0.36873	0	0
	If 'Age' <= 57	6.15	1	0	5.5065	0	0
	If 'Age' <= 54		0	0	3.56791	0	0
	If 'MDR1' is missing	2.67818	11	0	3.56791	0	0
	If 'MDR1' > 1		0	0	11.8934	0	0
	If 'Age' is missing	3.47333	3	0	11.8934	0	0
	If 'Age' > 45	6.05	1	0	11.8934	0	0
	If 'Age' <= 45	2.185	2	0	7.42737	0	0
	If 'MDR1' <= 1		0	0	3.14775	0	0
	If 'Age' is missing	2.38	8	0	3.14775	0	0
	If 'Age' > 45		0	0	2.48615	0	0
	If 'Age' is missing	2.11333	6	0	2.48615	0	0
	If 'Age' > 47		0	0	3.04729	0	0
	If 'Age' is missing	2.056	5	0	3.04729	0	0
	If 'Age' > 50		0	0	2.10706	0	0
	If 'Age' is missing	2.16	2	0	2.10706	0	0
	If 'Age' > 52	1.96	1	0	2.10706	0	0
	If 'Age' <= 52	2.36	1	0	2.10706	0	0
	If 'Age' <= 50	1.98667	3	0	6.12459	0	0
	If 'Age' <= 47	2.4	1	0	2.48615	0	0
	If 'Age' <= 45		0	0	16.0136	0	0
	If 'Age' is missing	3.18	2	0	16.0136	0	0
	If 'Age' > 44	4.7	1	0	16.0136	0	0
	If 'Age' <= 44	1.66	1	0	16.0136	0	0
	If 'CYP3A5' <= 0		0	0	4.96301	0	0
	If 'Age' is missing	3.93667	6	0	4.96301	0	0
	If 'Age' > 49		0	0	4.01475	0	0
	If 'MDR1' is missing	3.055	4	0	4.01475	0	0
	If 'MDR1' > 1		0	0	1.47494	0	0
	If 'Age' is missing	3.64	2	0	1.47494	0	0
	If 'Age' > 56	3.78	1	0	1.47494	0	0
	If 'Age' <= 56	3.5	1	0	1.47494	0	0
	If 'MDR1' <= 1		0	0	9.16569	0	0
	If 'MDR1' is missing	2.47	2	0	9.16569	0	0
	If 'MDR1' > 0	1.6	1	0	9.16569	0	0
	If 'MDR1' <= 0	3.34	1	0	9.16569	0	0
	If 'Age' <= 49		0	0	3.16058	0	0
	If 'Age' is missing	5.7	2	0	3.16058	0	0
	If 'Age' > 45	6	1	0	3.16058	0	0
	If 'Age' <= 45	5.4	1	0	3.16058	0	0
	If 'Gender' = 0	1.1	1	0	3.06897	0	0
	If 'Age' <= 42		0	0	2.34208	0	0
	If 'MDR1' is missing	2.31674	46	0	2.34208	0	0
	If 'MDR1' > 1		0	0	3.54014	0	0
	If 'Age' is missing	2.93421	19	0	3.54014	0	0
	If 'Age' > 20		0	0	2.7058	0	0
	If 'Age' is missing	2.64722	18	0	2.7058	0	0
	If 'Age' > 25		0	0	2.69629	0	0
	If 'Age' is missing	3.09385	13	0	2.69629	0	0
	If 'Age' > 34		0	0	3.26332	0	0
	If 'Gender' is missing	2.61143	7	0	3.26332	0	0
	If 'Gender' = 0		0	0	2.03307	0	0
	If 'CYP3A5' is missing	3.405	4	0	2.03307	0	0
	If 'CYP3A5' > 0		0	0	1.35326	0	0
	If 'Age' is missing	3.63	3	0	1.35326	0	0
	If 'Age' > 37	3.38	1	0	1.35326	0	0
	If 'Age' <= 37		0	0	1.63297	0	0
	If 'Age' is missing	3.755	2	0	1.63297	0	0
	If 'Age' > 36	3.91	1	0	1.63297	0	0
	If 'Age' <= 36	3.6	1	0	1.63297	0	0
	If 'CYP3A5' <= 0	2.73	1	0	2.03307	0	0
	If 'Gender' = 1		0	0	3.57402	0	0
	If 'CYP3A5' is missing	1.55333	3	0	3.57402	0	0
	If 'CYP3A5' > 0		0	0	1.58029	0	0
	If 'Age' is missing	1.95	2	0	1.58029	0	0
	If 'Age' > 38	1.8	1	0	1.58029	0	0
	If 'Age' <= 38	2.1	1	0	1.58029	0	0
	If 'CYP3A5' <= 0	0.76	1	0	3.57402	0	0
	If 'Age' <= 34		0	0	3.67912	0	0
	If 'Age' is missing	3.65667	6	0	3.67912	0	0
	If 'Age' > 28		0	0	5.01163	0	0
	If 'Age' is missing	3.945	4	0	5.01163	0	0
	If 'Age' > 30		0	0	3.05445	0	0
	If 'CYP3A5' is missing	3.38	3	0	3.05445	0	0
	If 'CYP3A5' > 0	4	1	0	3.05445	0	0
	If 'CYP3A5' <= 0		0	0	2.84453	0	0
	If 'Age' is missing	3.07	2	0	2.84453	0	0
	If 'Age' > 32	3.34	1	0	2.84453	0	0
	If 'Age' <= 32	2.8	1	0	2.84453	0	0
	If 'Age' <= 30	5.64	1	0	5.01163	0	0
	If 'Age' <= 28	3.08	2	0	8.42822	0	0
	If 'Age' <= 25		0	0	3.86279	0	0
	If 'Age' is missing	1.486	5	0	3.86279	0	0
	If 'Age' > 21		0	0	1.89222	0	0
	If 'Age' is missing	1.0275	4	0	1.89222	0	0
	If 'Age' > 22		0	0	1.89635	0	0
	If 'Gender' is missing	0.68	2	0	1.89635	0	0
	If 'Gender' = 0	0.86	1	0	1.89635	0	0
	If 'Gender' = 1	0.5	1	0	1.89635	0	0
	If 'Age' <= 22		0	0	2.37044	0	0
	If 'CYP3A5' is missing	1.375	2	0	2.37044	0	0
	If 'CYP3A5' > 0	1.6	1	0	2.37044	0	0
	If 'CYP3A5' <= 0	1.15	1	0	2.37044	0	0
	If 'Age' <= 21	3.32	1	0	3.86279	0	0
	If 'Age' <= 20	8.1	1	0	3.54014	0	0
	If 'MDR1' <= 1		0	0	1.91168	0	0
	If 'Age' is missing	1.88222	27	0	1.91168	0	0
	If 'Age' > 31		0	0	2.94651	0	0
	If 'Age' is missing	2.40615	13	0	2.94651	0	0
	If 'Age' > 36		0	0	5.61698	0	0
	If 'Age' is missing	2.81333	6	0	5.61698	0	0
	If 'Age' > 37		0	0	2.57579	0	0
	If 'MDR1' is missing	2.136	5	0	2.57579	0	0
	If 'MDR1' > 0		0	0	2.02451	0	0
	If 'Age' is missing	1.87	4	0	2.02451	0	0
	If 'Age' > 39	2.55	1	0	2.02451	0	0
	If 'Age' <= 39		0	0	1.278	0	0
	If 'Age' is missing	1.64333	3	0	1.278	0	0
	If 'Age' > 38	1.36	1	0	1.278	0	0
	If 'Age' <= 38		0	0	0.57944	0	0
	If 'CYP3A5' is missing	1.785	2	0	0.57944	0	0
	If 'CYP3A5' > 0	1.84	1	0	0.57944	0	0
	If 'CYP3A5' <= 0	1.73	1	0	0.57944	0	0
	If 'MDR1' <= 0	3.2	1	0	2.57579	0	0
	If 'Age' <= 37	6.2	1	0	5.61698	0	0
	If 'Age' <= 36		0	0	2.27416	0	0
	If 'Age' is missing	2.05714	7	0	2.27416	0	0
	If 'Age' > 32		0	0	1.47257	0	0
	If 'MDR1' is missing	1.885	4	0	1.47257	0	0
	If 'MDR1' > 0		0	0	2.08642	0	0
	If 'Age' is missing	1.95333	3	0	2.08642	0	0
	If 'Age' > 34		0	0	2.94988	0	0
	If 'Gender' is missing	1.78	2	0	2.94988	0	0
	If 'Gender' = 1	2.06	1	0	2.94988	0	0
	If 'Gender' = 0	1.5	1	0	2.94988	0	0
	If 'Age' <= 34	2.3	1	0	2.08642	0	0
	If 'MDR1' <= 0	1.68	1	0	1.47257	0	0
	If 'Age' <= 32	2.28667	3	0	6.25458	0	0
	If 'Age' <= 31		0	0	0.98944	0	0
	If 'Age' is missing	1.39571	14	0	0.98944	0	0
	If 'Age' > 27		0	0	1.60708	0	0
	If 'CYP3A5' is missing	1.23857	7	0	1.60708	0	0
	If 'CYP3A5' > 0		0	0	1.42877	0	0
	If 'MDR1' is missing	1.46333	3	0	1.42877	0	0
	If 'MDR1' > 0	1.65	1	0	1.42877	0	0
	If 'MDR1' <= 0	1.37	2	0	2.42311	0	0
	If 'CYP3A5' <= 0		0	0	2.80253	0	0
	If 'Age' is missing	1.07	4	0	2.80253	0	0
	If 'Age' > 29	1.14	3	0	4.19865	0	0
	If 'Age' <= 29	0.86	1	0	2.80253	0	0
	If 'Age' <= 27		0	0	0.89848	0	0
	If 'MDR1' is missing	1.55286	7	0	0.89848	0	0
	If 'MDR1' > 0		0	0	1.18248	0	0
	If 'CYP3A5' is missing	1.6925	4	0	1.18248	0	0
	If 'CYP3A5' > 0		0	0	1.55599	0	0
	If 'Age' is missing	1.76667	3	0	1.55599	0	0
	If 'Age' > 18	1.86	2	0	2.73917	0	0
	If 'Age' <= 18	1.58	1	0	1.55599	0	0
	If 'CYP3A5' <= 0	1.47	1	0	1.18248	0	0
	If 'MDR1' <= 0		0	0	1.35358	0	0
	If 'Age' is missing	1.36667	3	0	1.35358	0	0
	If 'Age' > 19		0	0	0.21071	0	0
	If 'CYP3A5' is missing	1.52	2	0	0.21071	0	0
	If 'CYP3A5' > 0	1.5	1	0	0.21071	0	0
	If 'CYP3A5' <= 0	1.54	1	0	0.21071	0	0
	If 'Age' <= 19	1.06	1	0	1.35358	0	0
			0	0	0	-	0

## Sheet: Cellvalues
		1
		0

## Sheet: Model properties
Model
URL	https://bigml.com/dashboard/model/5a30b752af447f1798000c61
Resource	model/5a30b752af447f1798000c61
Name	trough-dose
Description	Predictive model by BigML - Machine Learning Made Easy
Category	Healthcare
Tags	tac trough
Fields	5
Instances	90
Size (Bytes)	1355
Credits	0
Subscription	False
Source URL	https://bigml.com/dashboard/source/5a30b7187811dd42ab00038e
Source	source/5a30b7187811dd42ab00038e
Dataset URL	https://bigml.com/dashboard/dataset/5a30b72b49c4a1478800096a
Dataset	dataset/5a30b72b49c4a1478800096a
Locale	en-gb
Created	2017-12-13 05:14:58
Details
Algorithm	BigML Memory Tree
Support Threshold	0
Number Of Nodes	512
Depth Threshold	512
Statistical Pruning	Smart pruning
Missing Splits	False
Balance Objective	False
Sampling Options
Out Of Bag	False
Seed	None
Sample Rate	1
Range	[1, 90]
Randomize	False
Ordering	Deterministic
Replacement	False

## Sheet: Fields
trough-dose. Fields' summary
Field Name	Missing Count	Maximum	Minimum	Mean	Median	Standard Deviation	Variance
Age	0	63	17	36.5667	36	11.4353	130.765
MDR1	0	2	0	1.24444	1	0.69203	0.4789
CYP3A5	0	2	0	0.96667	1	0.72592	0.52697
trough/Dose	0	8.76	0.19	2.82844	2.475	1.72553	2.97747
Categorical fields of the model
Gender	Missing Count	1	0
Count	0	73	17

## Sheet: MultiPredict
	trough-dose
HELP?
	Use the cells below to input data to generate predictions
	Age	Gender	MDR1	CYP3A5	Prediction	E.Error
					0	0
					0	0
					0	0
					0	0
					0	0
					0	0
					0	0
					0	0
					0	0
					0	0
					0	0
					0	0
					0	0
					0	0
					0	0
					0	0
					0	0
					0	0
					0	0
					0	0
					0	0
					0	0
					0	0
					0	0
					0	0
					0	0
					0	0
					0	0
					0	0
					0	0
					0	0
					0	0
					0	0
					0	0
					0	0
					0	0
					0	0
					0	0
					0	0
					0	0
					0	0
					0	0
					0	0
					0	0
					0	0
					0	0
					0	0
					0	0
					0	0
					0	0
					0	0
					0	0
					0	0
					0	0
					0	0
					0	0
					0	0
					0	0
					0	0
					0	0
					0	0
					0	0
					0	0
					0	0
					0	0
					0	0
					0	0
					0	0
					0	0
					0	0
					0	0
					0	0
					0	0
					0	0
					0	0
					0	0
					0	0
					0	0
					0	0
					0	0
					0	0
					0	0
					0	0
					0	0
					0	0
					0	0
					0	0
					0	0
					0	0
					0	0
					0	0
					0	0
					0	0
					0	0
					0	0
					0	0
					0	0
					0	0
					0	0
					0	0
